# Supplementary material for: Deciphering the Alphabet of Disorder—Glu and Asp Act Differently on Local but Not Global Properties
Source: Biomolecules. 2022 Oct 4;12(10):1426. doi: 10.3390/biom12101426 (PMC9599281; doi:10.3390/biom12101426)
Supplement: Supplementary file 1 [file biomolecules-12-01426-s001.zip]

Archive with 1 entries (1 files):
- biomolecules-1893895-supplementary.pdf
